# Supplementary material for: Finite-Time Controller for Coordinated Navigation of Unmanned Underwater Vehicles in a Collaborative Manipulation Task
Source: Sensors (Basel). 2022 Dec 26;23(1):239. doi: 10.3390/s23010239 (PMC9824147; doi:10.3390/s23010239)
Supplement: Supplementary file 1 [file sensors-23-00239-s001.zip]

Archive with 2 entries (2 files):
- Simulador_BlueROV2.rar
- Simulated_task_MFSOSMC.mp4
